# Supplementary material for: Glucose and Cell Context-Dependent Impact of BMI-1 Inhibitor PTC-209 on AKT Pathway in Endometrial Cancer Cells
Source: Cancers (Basel). 2022 Dec 1;14(23):5947. doi: 10.3390/cancers14235947 (PMC9739103; doi:10.3390/cancers14235947)
Supplement: Supplementary file 1 [file cancers-14-05947-s001.zip]

Archive with 2 entries (2 files):
- cancers-1973946-File S1-wester blots.pdf
- cancers-1973946-Tabs and Figs.pdf
